# Supplementary material for: Comparative Analysis of Data‐Driven Rescoring Platforms for Improved Peptide Identification in HeLa Digest Samples
Source: Proteomics. 2025 Feb 2;25(7):e202400225. doi: 10.1002/pmic.202400225 (PMC11962579; doi:10.1002/pmic.202400225)
Supplement: Supplementary file 7 — Supporting Information [file PMIC-25-e202400225-s007.xlsx]

## Sheet: Oktoberfest
# This file contains the weights from each cross validation bin from percolator training
# First line is the feature names	followed by normalized weights	and the raw weights of bin 1
# This is repeated for the other bins
CID	Charge1	Charge2	Charge3	Charge4	Charge5	Charge6	HCD	KR	Mass	UnknownFragmentationMethod	missedCleavages	sequence_length	pred_RT	iRT	RT	abs_rt_diff	collision_energy_aligned	count_not_observed_and_not_predicted	count_not_observed_and_not_predicted_b	count_not_observed_and_not_predicted_y	count_not_observed_but_predicted	count_not_observed_but_predicted_b	count_not_observed_but_predicted_y	count_observed	count_observed_and_predicted	count_observed_and_predicted_b	count_observed_and_predicted_y	count_observed_b	count_observed_but_not_predicted	count_observed_but_not_predicted_b	count_observed_but_not_predicted_y	count_observed_y	count_predicted	count_predicted_b	count_predicted_y	fraction_not_observed_and_not_predicted	fraction_not_observed_and_not_predicted_b	fraction_not_observed_and_not_predicted_b_vs_predicted_b	fraction_not_observed_and_not_predicted_vs_predicted	fraction_not_observed_and_not_predicted_y	fraction_not_observed_and_not_predicted_y_vs_predicted_y	fraction_not_observed_but_predicted	fraction_not_observed_but_predicted_b	fraction_not_observed_but_predicted_b_vs_predicted	fraction_not_observed_but_predicted_vs_predicted	fraction_not_observed_but_predicted_y	fraction_not_observed_but_predicted_y_vs_predicted	fraction_observed	fraction_observed_and_predicted
0	0.0382	0.0027	-0.0314	-0.028	-0.0001	0.0153	0	-0.0654	0.1588	0	-0.0696	0.0555	-0.0236	0.0266	-0.0692	-0.5658	0.1551	-0.0592	-0.0496	-0.0684	-0.0382	-0.0391	-0.0267	0.0874	0.1129	0.0696	0.1124	0.0394	-0.0507	-0.0476	-0.0341	0.0947	0.0269	-0.0127	0.0482	0.0075	-0.0043	0.0509	-0.039	0.0185	0.0445	0.0105	0.0146	-0.005	0.0378	0.004	-0.0225	-0.0256	-0.0299
CID	Charge1	Charge2	Charge3	Charge4	Charge5	Charge6	HCD	KR	Mass	UnknownFragmentationMethod	missedCleavages	sequence_length	pred_RT	iRT	RT	abs_rt_diff	collision_energy_aligned	count_not_observed_and_not_predicted	count_not_observed_and_not_predicted_b	count_not_observed_and_not_predicted_y	count_not_observed_but_predicted	count_not_observed_but_predicted_b	count_not_observed_but_predicted_y	count_observed	count_observed_and_predicted	count_observed_and_predicted_b	count_observed_and_predicted_y	count_observed_b	count_observed_but_not_predicted	count_observed_but_not_predicted_b	count_observed_but_not_predicted_y	count_observed_y	count_predicted	count_predicted_b	count_predicted_y	fraction_not_observed_and_not_predicted	fraction_not_observed_and_not_predicted_b	fraction_not_observed_and_not_predicted_b_vs_predicted_b	fraction_not_observed_and_not_predicted_vs_predicted	fraction_not_observed_and_not_predicted_y	fraction_not_observed_and_not_predicted_y_vs_predicted_y	fraction_not_observed_but_predicted	fraction_not_observed_but_predicted_b	fraction_not_observed_but_predicted_b_vs_predicted	fraction_not_observed_but_predicted_vs_predicted	fraction_not_observed_but_predicted_y	fraction_not_observed_but_predicted_y_vs_predicted	fraction_observed	fraction_observed_and_predicted
0	0.1088	0.006	-0.089	-0.0397	-0.001	-0.0125	0	-0.1055	0.1745	0	-0.0482	-0.0223	-0.0277	0.0647	-0.1121	-0.5483	0.1369	-0.0429	-0.033	-0.0528	-0.046	-0.0297	-0.0447	0.1251	0.1598	0.0835	0.1659	0.0395	-0.0664	-0.0748	-0.0338	0.1437	0.0476	0.0025	0.0651	0.0138	-0.0024	0.0614	0.039	0.0281	0.0054	0.0106	0.0124	0.0128	0.0524	0.0063	0.01	-0.0352	-0.0413
CID	Charge1	Charge2	Charge3	Charge4	Charge5	Charge6	HCD	KR	Mass	UnknownFragmentationMethod	missedCleavages	sequence_length	pred_RT	iRT	RT	abs_rt_diff	collision_energy_aligned	count_not_observed_and_not_predicted	count_not_observed_and_not_predicted_b	count_not_observed_and_not_predicted_y	count_not_observed_but_predicted	count_not_observed_but_predicted_b	count_not_observed_but_predicted_y	count_observed	count_observed_and_predicted	count_observed_and_predicted_b	count_observed_and_predicted_y	count_observed_b	count_observed_but_not_predicted	count_observed_but_not_predicted_b	count_observed_but_not_predicted_y	count_observed_y	count_predicted	count_predicted_b	count_predicted_y	fraction_not_observed_and_not_predicted	fraction_not_observed_and_not_predicted_b	fraction_not_observed_and_not_predicted_b_vs_predicted_b	fraction_not_observed_and_not_predicted_vs_predicted	fraction_not_observed_and_not_predicted_y	fraction_not_observed_and_not_predicted_y_vs_predicted_y	fraction_not_observed_but_predicted	fraction_not_observed_but_predicted_b	fraction_not_observed_but_predicted_b_vs_predicted	fraction_not_observed_but_predicted_vs_predicted	fraction_not_observed_but_predicted_y	fraction_not_observed_but_predicted_y_vs_predicted	fraction_observed	fraction_observed_and_predicted
0	0.0374	-0.0009	-0.0242	-0.0289	-0.0021	0.0025	0	-0.1001	0.1807	0	-0.0615	0.0535	-0.0346	0.0027	-0.0449	-0.6029	0.1665	-0.0521	-0.0462	-0.0573	-0.0365	-0.0264	-0.0335	0.0849	0.1067	0.074	0.1025	0.0513	-0.0396	-0.0293	-0.0335	0.0858	0.025	0.0021	0.0335	0.0055	-0.0031	0.0671	-0.01	0.0136	-0.0141	0.0139	0.0149	0.0016	0.029	0.0097	-0.0503	-0.0276	-0.0318
	0.0382	0.0027	0.0314	0.0289	0.001	0.0025	0	0.1001	0.1745	0	0.0615	0.0535	0.0277	0.0266	0.0692	0.5658	0.1551	0.0521	0.0462	0.0573	0.0382	0.0297	0.0335	0.0874	0.1129	0.074	0.1124	0.0395	0.0507	0.0476	0.0338	0.0947	0.0269	0.0021	0.0482	0.0075	0.0031	0.0614	0.01	0.0185	0.0054	0.0106	0.0146	0.0016	0.0378	0.0063	0.0225	0.0276	0.0318
	Sum of absolute weights
	MaxQuant	RT prediction	Prosit
	0.4943	0.6893	1.9692
[truncated: 20 more columns]

## Sheet: MS2Rescore
# This file contains the weights from each cross validation bin from percolator training
# First line is the feature names, followed by normalized weights.
# This is repeated for the other bins
charge_n	charge_1	charge_2	charge_3	charge_4	charge_5	charge_6	charge_7	abs_ms1_error_ppm	search_engine_score	mean_error_top7	sq_mean_error_top7	stdev_error_top7	ln_explained_ion_current	ln_nterm_ion_current_ratio	ln_cterm_ion_current_ratio	ln_ms2_ion_current	spec_pearson_norm	ionb_pearson_norm	iony_pearson_norm	spec_mse_norm	ionb_mse_norm	iony_mse_norm	min_abs_diff_norm	max_abs_diff_norm	abs_diff_Q1_norm	abs_diff_Q2_norm	abs_diff_Q3_norm	mean_abs_diff_norm	std_abs_diff_norm	ionb_min_abs_diff_norm	ionb_max_abs_diff_norm	ionb_abs_diff_Q1_norm	ionb_abs_diff_Q2_norm	ionb_abs_diff_Q3_norm	ionb_mean_abs_diff_norm	ionb_std_abs_diff_norm	iony_min_abs_diff_norm	iony_max_abs_diff_norm	iony_abs_diff_Q1_norm	iony_abs_diff_Q2_norm	iony_abs_diff_Q3_norm	iony_mean_abs_diff_norm	iony_std_abs_diff_norm	dotprod_norm	dotprod_ionb_norm	dotprod_iony_norm	cos_norm	cos_ionb_norm	cos_iony_norm
-0.0271	0.0246	-0.0026	-0.015	-0.0025	0.012	-0.0085	-0.0155	0.0047	0.1572	0.0878	-0.1546	0.0203	-0.0322	0.0638	0.0341	-0.0705	0.3264	0.07	-0.0917	-0.0402	0.0169	-0.0616	-0.0091	-0.0331	0.005	0.0659	0.0265	0.013	0.1359	-0.028	0.0761	-0.0234	-0.0301	0.0041	0.083	-0.1023	-0.0219	0.0939	-0.0151	-0.0002	0.0478	-0.0405	-0.1381	0.04	0.3908	-0.2983	-0.2183	0.0191	0.1018
charge_n	charge_1	charge_2	charge_3	charge_4	charge_5	charge_6	charge_7	abs_ms1_error_ppm	search_engine_score	mean_error_top7	sq_mean_error_top7	stdev_error_top7	ln_explained_ion_current	ln_nterm_ion_current_ratio	ln_cterm_ion_current_ratio	ln_ms2_ion_current	spec_pearson_norm	ionb_pearson_norm	iony_pearson_norm	spec_mse_norm	ionb_mse_norm	iony_mse_norm	min_abs_diff_norm	max_abs_diff_norm	abs_diff_Q1_norm	abs_diff_Q2_norm	abs_diff_Q3_norm	mean_abs_diff_norm	std_abs_diff_norm	ionb_min_abs_diff_norm	ionb_max_abs_diff_norm	ionb_abs_diff_Q1_norm	ionb_abs_diff_Q2_norm	ionb_abs_diff_Q3_norm	ionb_mean_abs_diff_norm	ionb_std_abs_diff_norm	iony_min_abs_diff_norm	iony_max_abs_diff_norm	iony_abs_diff_Q1_norm	iony_abs_diff_Q2_norm	iony_abs_diff_Q3_norm	iony_mean_abs_diff_norm	iony_std_abs_diff_norm	dotprod_norm	dotprod_ionb_norm	dotprod_iony_norm	cos_norm	cos_ionb_norm	cos_iony_norm
-0.027	0.0225	0.0005	-0.0166	-0.0047	0.0064	-0.0079	-0.0094	0.0026	0.1144	0.0744	-0.1137	0.0207	-0.0234	0.0434	0.0305	-0.0616	0.2319	0.1018	-0.0476	-0.0166	-0.0633	0.0134	-0.012	-0.072	0.0073	0.0722	0.0035	0.0258	0.2112	-0.0386	0.0772	-0.0012	-0.0275	-0.0143	0.1216	-0.1048	-0.0231	0.1145	-0.032	-0.0173	0.0075	-0.0498	-0.1933	0.034	0.4935	-0.409	-0.1329	-0.0397	0.0618
charge_n	charge_1	charge_2	charge_3	charge_4	charge_5	charge_6	charge_7	abs_ms1_error_ppm	search_engine_score	mean_error_top7	sq_mean_error_top7	stdev_error_top7	ln_explained_ion_current	ln_nterm_ion_current_ratio	ln_cterm_ion_current_ratio	ln_ms2_ion_current	spec_pearson_norm	ionb_pearson_norm	iony_pearson_norm	spec_mse_norm	ionb_mse_norm	iony_mse_norm	min_abs_diff_norm	max_abs_diff_norm	abs_diff_Q1_norm	abs_diff_Q2_norm	abs_diff_Q3_norm	mean_abs_diff_norm	std_abs_diff_norm	ionb_min_abs_diff_norm	ionb_max_abs_diff_norm	ionb_abs_diff_Q1_norm	ionb_abs_diff_Q2_norm	ionb_abs_diff_Q3_norm	ionb_mean_abs_diff_norm	ionb_std_abs_diff_norm	iony_min_abs_diff_norm	iony_max_abs_diff_norm	iony_abs_diff_Q1_norm	iony_abs_diff_Q2_norm	iony_abs_diff_Q3_norm	iony_mean_abs_diff_norm	iony_std_abs_diff_norm	dotprod_norm	dotprod_ionb_norm	dotprod_iony_norm	cos_norm	cos_ionb_norm	cos_iony_norm
-0.026	0.0215	0.0013	-0.0174	-0.001	0.0059	-0.0084	-0.011	-0.0017	0.1381	0.082	-0.1479	0.0181	-0.0216	0.0516	0.0258	-0.0595	0.2252	0.0857	-0.0335	-0.0438	-0.0419	-0.0336	-0.007	-0.1079	0.0384	0.0666	0.0058	-0.0006	0.223	-0.0252	0.1014	-0.0272	-0.05	0.0006	0.1242	-0.1248	-0.0119	0.1439	-0.0353	0.0064	0.0594	-0.0892	-0.1991	0.0347	0.441	-0.3569	-0.2217	0.0116	0.0902
0.027	0.0225	0.0005	0.0166	0.0025	0.0064	0.0084	0.011	0.0026	0.1381	0.082	0.1479	0.0203	0.0234	0.0516	0.0305	0.0616	0.2319	0.0857	0.0476	0.0402	0.0419	0.0336	0.0091	0.072	0.0073	0.0666	0.0058	0.013	0.2112	0.028	0.0772	0.0234	0.0301	0.0006	0.1216	0.1048	0.0219	0.1145	0.032	0.0002	0.0478	0.0498	0.1933	0.0347	0.441	0.3569	0.2183	0.0116	0.0902
Sum of absolute weights
MaxQuant	RT prediction	ms2pip
0.6529	0.855	4.9158
[truncated: 45 more columns]

## Sheet: inSPIRE
engineScore	deltaScore	sequenceLength	seqLenMeanDiff	charge	avgResidueMass	nVarMods	medianAbsoluteError	fracUnique	nRepeatedResidues	medianFragmentMzError	fragmentMzErrorVariance	fracC	fracKR	fracMatchedKR	spectrumDensity	fromChimera	missedCleavages	deltaRT	nMajorMatchedDivFrags	nMinorMatchedDivFrags	nMajorNotMatchableDivFrags	nMinorNotMatchableDivFrags	maxTypeSpectralAngle	yIsDominantIonSeries	nLossIonsDivFrags	predNotFoundCoverage	spectralAngle	spearmanR	pearsonR	spearmanMajorIons	matchedCoverage	maxMatchedCoverage	minMatchedCoverage	m0
-0.133	0.1608	0.4583	-0.1879	-0.0305	0.044	0.0031	0.0236	0.0178	0.0103	-0.0106	-0.0124	-0.0044	0.0125	0.0186	-0.0884	-0.0325	-0.1813	-0.396	0.2147	0.1169	0.0567	-0.0735	0.002	0.0147	-0.0376	0.0301	0.3735	0.2742	-0.2344	0.0355	0.1647	-0.0208	-0.0692	-0.2153
-0.0047	0.007	0.0973	-0.0644	-0.0506	0.0044	0.1084	0.4143	0.1285	0.0096	-2.9122	-1.8536	-0.0925	0.1688	0.086	-1.8656	-0.0666	-0.2664	-0.0119	0.7293	0.7249	0.1016	-0.0161	0.0068	0.0418	-0.2645	0.1382	1.4184	0.8588	-0.6184	0.0815	0.6052	-0.0764	-0.5472	-2.427
engineScore	deltaScore	sequenceLength	seqLenMeanDiff	charge	avgResidueMass	nVarMods	medianAbsoluteError	fracUnique	nRepeatedResidues	medianFragmentMzError	fragmentMzErrorVariance	fracC	fracKR	fracMatchedKR	spectrumDensity	fromChimera	missedCleavages	deltaRT	nMajorMatchedDivFrags	nMinorMatchedDivFrags	nMajorNotMatchableDivFrags	nMinorNotMatchableDivFrags	maxTypeSpectralAngle	yIsDominantIonSeries	nLossIonsDivFrags	predNotFoundCoverage	spectralAngle	spearmanR	pearsonR	spearmanMajorIons	matchedCoverage	maxMatchedCoverage	minMatchedCoverage	m0
-0.111	0.1357	0.4192	-0.1742	-0.026	0.0262	0.0003	0.0023	0.0115	0.0073	-0.0029	-0.0163	-0.0124	0.0089	-0.0082	-0.0689	-0.0277	-0.1654	-0.4307	0.3297	0.1506	0.0549	-0.0813	-0.0195	0.0167	-0.0322	0.0403	0.4541	0.2427	-0.3156	0.0477	0.1507	-0.1264	-0.102	-0.2339
-0.0039	0.0059	0.089	-0.0597	-0.0431	0.0026	0.0118	0.0399	0.0831	0.0068	-0.7865	-2.4226	-0.2633	0.1199	-0.0376	-1.4533	-0.0568	-0.2432	-0.013	1.1201	0.9343	0.0983	-0.0178	-0.0672	0.0474	-0.2265	0.1851	1.7244	0.7603	-0.8327	0.1096	0.5538	-0.4656	-0.8074	-2.0774
engineScore	deltaScore	sequenceLength	seqLenMeanDiff	charge	avgResidueMass	nVarMods	medianAbsoluteError	fracUnique	nRepeatedResidues	medianFragmentMzError	fragmentMzErrorVariance	fracC	fracKR	fracMatchedKR	spectrumDensity	fromChimera	missedCleavages	deltaRT	nMajorMatchedDivFrags	nMinorMatchedDivFrags	nMajorNotMatchableDivFrags	nMinorNotMatchableDivFrags	maxTypeSpectralAngle	yIsDominantIonSeries	nLossIonsDivFrags	predNotFoundCoverage	spectralAngle	spearmanR	pearsonR	spearmanMajorIons	matchedCoverage	maxMatchedCoverage	minMatchedCoverage	m0
-0.095	0.1536	0.4155	-0.1818	0.0017	0.0336	0.0021	0.0049	0.0163	0.0081	-0.011	-0.0226	-0.0024	-0.0004	0.0149	-0.1085	-0.034	-0.1634	-0.432	0.2064	0.0922	0.0496	-0.0598	0.0088	0.0163	-0.0195	0.0494	0.3584	0.2258	-0.2297	0.0445	0.1621	-0.0103	-0.0695	-0.2273
-0.0033	0.0067	0.0882	-0.0623	0.0028	0.0034	0.0714	0.0863	0.1179	0.0076	-3.0063	-3.3606	-0.0511	-0.0051	0.0688	-2.2884	-0.0697	-0.2402	-0.013	0.7012	0.5721	0.0889	-0.0131	0.0304	0.0462	-0.1375	0.2268	1.3607	0.7072	-0.6061	0.1023	0.5957	-0.0378	-0.5498	-2.2451
0.111	0.1536	0.4192	0.1818	0.026	0.0336	0.0021	0.0049	0.0163	0.0081	0.0106	0.0163	0.0044	0.0089	0.0149	0.0884	0.0325	0.1654	0.4307	0.2147	0.1169	0.0549	0.0735	0.002	0.0163	0.0322	0.0403	0.3735	0.2427	0.2344	0.0445	0.1621	0.0208	0.0695
Sum of absolute weights
MaxQuant	RT prediction	Prosit
1.298	0.4307	1.6983

## Sheet: MaxQuant
# This file contains the weights from each cross validation bin from percolator training
# First line is the feature names
# This is repeated for the other bins
CID	Charge1	Charge2	Charge3	Charge4	Charge5	Charge6	HCD	KR	Mass	UnknownFragmentationMethod	andromeda	andromeda_delta_score	missedCleavages	sequence_length	m0
0	-0.1022	0.094	-0.0171	-0.0298	-0.0163	-0.0209	0	-0.0385	0.1825	0	0.622	-0.03	-0.3086	0.093	-0.3894
CID	Charge1	Charge2	Charge3	Charge4	Charge5	Charge6	HCD	KR	Mass	UnknownFragmentationMethod	andromeda	andromeda_delta_score	missedCleavages	sequence_length	m0
0	-0.1205	0.0797	0.0125	-0.0233	-0.0058	-0.0173	0	-0.0234	0.1666	0	0.6357	-0.0242	-0.3339	0.0868	-0.3726
CID	Charge1	Charge2	Charge3	Charge4	Charge5	Charge6	HCD	KR	Mass	UnknownFragmentationMethod	andromeda	andromeda_delta_score	missedCleavages	sequence_length	m0
0	-0.12	0.0802	0.014	-0.0282	-0.0151	-0.0209	0	-0.0281	0.1525	0	0.6786	0	-0.3079	0.1284	-0.3923
